# Supplementary material for: Assessing Ethnic Minority Representation in Fibromyalgia Clinical Trials: A Systematic Review of Recruitment Demographics
Source: Int J Environ Res Public Health. 2023 Dec 15;20(24):7185. doi: 10.3390/ijerph20247185 (PMC10742509; doi:10.3390/ijerph20247185)
Supplement: Supplementary file 1 [file ijerph-20-07185-s001.zip]

Archive with 1 entries (1 files):
- ijerph-2665559-supplementary.pdf
